# Supplementary material for: Spring Warming Impact on the Reproductive and Vegetative Phenology and Biomass of Two Olive Cultivars in Argentina
Source: Plants (Basel). 2026 Feb 5;15(3):493. doi: 10.3390/plants15030493 (PMC12899761; doi:10.3390/plants15030493)
Supplement: Supplementary file 1 [file plants-15-00493-s001.zip]

Archive with 1 entries (1 files):
- plants-4043209-supplementary.pdf
